# Supplementary material for: Identification of Autophagy- and Ferroptosis-Related lncRNAs Functioned through Immune-Related Pathways in Head and Neck Squamous Carcinoma
Source: Life (Basel). 2021 Aug 16;11(8):835. doi: 10.3390/life11080835 (PMC8399325; doi:10.3390/life11080835)
Supplement: Supplementary file 1 [file life-11-00835-s001.zip]

Archive with 2 entries (2 files):
- Revised Supplementary Figure_life-1314859.pdf
- Supplementary Table_Qi Guo.xlsx
